# Supplementary material for: Capturing red squirrels (Sciurus vulgaris) on camera: A cost‐effective approach for monitoring relative abundance and habitat preference
Source: Ecol Evol. 2023 Oct 3;13(10):e10536. doi: 10.1002/ece3.10536 (PMC10546084; doi:10.1002/ece3.10536)
Supplement: Supplementary file 2 — Table S1 [file ECE3-13-e10536-s001.csv]

Table S1. Dataset.
Camera	Ind_caught	Images_10	First_image	Feeder_use	Site	Habitat	Tree	Canopy	Stems	DBH	No_tree_species	Scots_pine	Corsican_pine	Lodgepole_pine	Larch
1	1	0	NA	0	P	Conifers 40+	Conifer	3.7	7.6	27.7	3	N	N	Y	Y
2	4	17	23	1	P	Conifers 40+	Conifer	3.35	7.6	26.64	5	N	N	Y	N
3	6	29	3	1	P	Conifers 40+	Conifer	7	6	31.62	5	Y	N	N	N
4	8	20	2	1	P	Conifers 40+	Conifer	9.9	7.2	26.52	7	Y	Y	Y	N
5	5	17	1	1	N	Conifers 40+	Conifer	1.3	8.2	18.75	8	N	Y	N	N
6	2	1	3	1	N	Conifers 40+	Conifer	2.15	15.8	12.58	8	N	Y	Y	N
7	0	3	23	1	N	Conifers 40+	Conifer	16.3	2.6	26.48	3	N	Y	Y	N
8	0	0	NA	0	N	Conifers 40+	Conifer	8.65	4.6	29.07	2	N	Y	N	N
9	4	27	21	1	N	Conifers 40+	Conifer	15.15	5.8	24.47	2	N	Y	N	N
10	2	2	23	1	N	Conifers 40+	Conifer	15.05	1.6	42.26	2	N	Y	N	N
11	8	36	24	1	P	Conifers 40+	Conifer	2.75	5.8	31.15	5	Y	N	N	Y
12	0	0	NA	0	P	Conifers 40+	Conifer	6.3	6.6	32.01	3	N	Y	N	Y
13	1	1	75	1	P	Conifers 40+	Conifer	5.25	6.2	28.65	5	Y	Y	N	Y
14	8	35	4	1	P	Conifers 40+	Conifer	4.5	8.2	27	4	Y	N	N	Y
15	3	36	2	1	N	Conifers 40+	Conifer	1.4	13	16.18	7	N	Y	N	N
16	0	0	NA	0	N	Conifers 40+	Conifer	16.75	4	28.99	2	N	Y	N	N
17	0	0	NA	0	N	Conifers 40+	Conifer	10.85	3	25.41	1	N	Y	N	N
18	0	0	NA	0	N	Conifers 40+	Conifer	12.85	2.4	33.98	1	N	Y	N	N
19	0	0	NA	0	N	Conifers 40+	Conifer	19.1	3.2	27.88	2	N	Y	N	N
20	2	0	NA	0	N	Conifers 40+	Conifer	4.75	5.2	30.03	2	N	Y	N	N
21	0	2	23	1	N	Conifers 40+	Conifer	9.2	2.2	40.29	1	N	Y	N	N
22	7	17	24	1	P	Broadleaf	Broadleaf	0.3	7.4	24.85	5	N	N	N	N
23	0	0	NA	0	N	Broadleaf	Broadleaf	4.35	9.2	14.69	5	N	N	Y	N
24	2	5	3	1	N	Broadleaf	Broadleaf	1.7	21.8	11.66	2	N	N	N	N
25	0	0	NA	0	N	Broadleaf	Broadleaf	7.35	9.8	17.46	3	N	N	N	N
26	0	0	NA	0	N	Broadleaf	Broadleaf	3.45	11.8	15.04	4	N	N	N	N
27	3	3	105	1	N	Broadleaf	Broadleaf	5.05	31.8	8.34	3	N	Y	N	N
28	1	0	NA	0	P	Broadleaf	Broadleaf	3.9	48.8	7.31	2	N	N	N	N
29	2	2	28	1	P	Broadleaf	Broadleaf	2.7	14.6	15.63	3	N	N	N	N
30	0	0	NA	0	P	Broadleaf	Broadleaf	4.4	11.8	11.16	6	N	N	N	N
31	3	7	30	1	P	Broadleaf	Broadleaf	1.23	7.4	25.1	4	N	N	N	N
32	1	0	NA	0	N	Conifers 20-40	Conifer	18.85	9.2	15.41	8	Y	Y	Y	N
33	3	28	1	1	P	Conifers 20-40	Conifer	0.15	19.6	19.52	2	N	N	N	N
34	5	26	27	1	P	Conifers 20-40	Conifer	0.3	19.4	17.02	5	N	N	Y	Y
35	7	46	1	1	P	Conifers 20-40	Conifer	0.9	20.2	15.93	4	Y	N	Y	N
36	0	1	70	1	N	Conifers 20-40	Conifer	2.3	18.6	14.38	1	N	N	Y	N
37	0	1	106	1	N	Conifers 20-40	Conifer	1.25	10.8	16.39	6	N	Y	N	N
38	1	5	23	1	N	Conifers 20-40	Conifer	18.35	14	11.36	2	N	Y	Y	N
39	1	28	7	1	N	Conifers 20-40	Conifer	1.1	15.6	14.1	3	N	Y	N	N
40	2	3	79	1	N	Conifers 20-40	Conifer	8	20.2	10.79	3	N	Y	N	N
41	2	0	NA	0	N	Conifers 20-40	Conifer	8.1	12	14.95	1	N	Y	N	N
42	4	17	1	1	N	Conifers 20-40	Conifer	0.6	14.6	20.37	4	Y	Y	N	N
43	3	0	NA	0	N	Conifers <20	Conifer	0.65	19	13.75	1	Y	N	N	N
44	2	2	23	1	N	Conifers <20	Conifer	3.1	17.6	11.32	3	N	Y	Y	N
45	4	15	28	1	N	Conifers <20	Conifer	1.25	24.4	9.55	2	N	Y	N	N
46	0	8	7	1	N	Conifers <20	Conifer	8.85	17.6	9.54	3	Y	Y	N	N
47	5	16	4	1	P	Conifers <20	Conifer	0.35	31	10.08	7	Y	N	N	Y
48	2	12	26	1	P	Conifers <20	Conifer	4.25	25.4	10.24	5	Y	N	N	Y
49	2	5	24	1	P	Conifers <20	Conifer	7.85	36.6	5.62	5	Y	N	N	Y
50	2	1	95	1	P	Conifers <20	Conifer	1.4	35.6	6.71	5	Y	N	N	Y
